# Supplementary material for: A lung cancer risk classifier comprising genome maintenance genes measured in normal bronchial epithelial cells
Source: BMC Cancer. 2017 May 2;17:301. doi: 10.1186/s12885-017-3287-4 (PMC5412061; doi:10.1186/s12885-017-3287-4)
Supplement: Additional file 1: Table S1. — List of assays, SNP site, primer and internal standard sequences, demographics, and transcript abundance (target gene molecules/106 ACTB molecules). Bold: Selected features. (XLSX 103 kb) [file 12885_2017_3287_MOESM1_ESM.xlsx]

## Sheet: ST1
Supplementary Table S1. List of assays, SNP site, primer and internal standard sequences, demographics, and transcript abundance (target gene molecules/106 ACTB molecules). Bold: Selected feautures.
											Demographics and Transcript abundance
										UT subject #	53	89	212	232	255	258	300	306	309	314	377	381	390	418	521	650	670	676	677	701	715	738	757	761	763	768	770	778	780	784	790	814	821	831	832	834	835	868	A001
										Phenotype	CA	CA	CA	CA	CA	CA	CA	CA	CA	CA	CA	CA	CA	CA	CA	CA	CA	CA	CA	CA	CA	CA	CA	CA	CA	CA	CA	CA	CA	CA	CA	CA	CA	CA	CA	CA	CA	CA	CA
										Age	56	60	65	62	60	66	56	46	57	69	77	49	47	80	63	63	75	66	74	66	54	53	63	48	71	61	62	73	57	55	59	65	65	46	72	70	66	75	64
										Smoking History	former	former	current	never	former	NA	NA	NA	current	NA	NA	NA	NA	former	former	former	former	former	former	former	current	former	former	current	former	former	current	former	current	current	former	former	former	former	current	former	former	NA	former
										Pack-year	20	40	67.5	0	30	NA	34	30	30	0	NA	NA	60	50	90	10	40	30	35	60	40	45	50	50	100	24	25	104	76	35	30	NA	15	35	90	60	68	NA	72
										Sex	F	F	M	M	F	M	M	M	M	F	M	M	M	M	F	M	M	M	M	M	M	M	M	F	M	M	M	F	M	M	F	F	F	M	M	M	M	F	M
										Ethnicity	white	white	white	white	white	white	white	white	white	NA	NA	NA	white	white	NA	AA	white	white	white	white	white	white	white	AA	white	white	white	white	white	white	white	white	hispanic	white	white	white	white	AA	AA
										Year collected	1999	1999	2002	2002	2003	2003	2003	2003	2003	2003	2004	2004	2004	2004	2005	2006	2006	2006	2006	2007	2007	2008	2009	2009	2009	2009	2009	2009	2009	2009	2009	2014	2014	2014	2015	2015	2015	2015	2012
										Cancer subtype	NSCLC-adeno	NSCLC	NSCLC-squam	NSCLC-squam	NSCLC	NSCLC	NSCLC-squam	NSCLC-squam	NSCLC-squam	NSCLC	NSCLC	NSCLC	NSCLC-squam	NSCLC	NSCLC	NSCLC	NSCLC	NSCLC	NSCLC	NSCLC	NSCLC	NSCLC-BA	CA	NSCLC-squam	NSCLC-squam	NSCLC-squam	NSCLC-squam	NSCLC-squam	NSCLC	NSCLC-squam	NSCLC-squam	NSCLC	NSCLC	NSCLC	NSCLC-squam	NSCLC-adeno	NSCLC	NSCLC-adeno	unknown
										Other diagnosis	N/A	N/A	N/A	N/A	N/A	N/A	N/A	N/A	N/A	N/A	N/A	N/A	N/A	N/A	N/A	N/A	N/A	N/A	N/A	N/A	N/A	N/A	?	N/A	N/A	N/A	N/A	N/A	N/A	N/A	N/A	N/A	N/A	N/A	N/A	N/A	N/A	N/A	N/A
										Follow-up	N/A	N/A	N/A	N/A	N/A	N/A	N/A	N/A	N/A	N/A	N/A	N/A	N/A	N/A	N/A	N/A	N/A	N/A	N/A	N/A	N/A	N/A	original biopsies neg but determined to be 1' NSCLC later brain mets 2011	N/A	N/A	N/A	N/A	N/A	N/A	N/A	N/A	N/A	N/A	N/A	N/A	N/A	N/A	N/A	N/A
Gene Name	SNP site	Forward Primer	Reverse Primer	Internal Standard	Feature	Function	Ranking	Selection frequency	% Missing value	Gene Measured	Target gene molecules/106 ACTB molecules). Bold: Selected feautures.
E2F1	rs3213180	GCAGAGCAGTGGGGAGGCAGG	CTTCACTGATGTGGGCAGGAGG	GCAGAGCAGTGGGGAGGCAGGCGCTTCAGACACTGCAGGAGTGACAACGGCTTCTTGGATGGGGGAGGCCTTCACCACCCCTCCTGCCCACATCAGTGAAG	E2F1	CCC/DNAR	1	1	22.6087	E2F1	3.64883	2.99602	3.51627	3.25976	3.27815	3.70613	4.13528	3.81957	3.56139	3.28425	3.12736	3.50013	3.33991	3.02302	4.16478	2.80524	3.45112	3.12653	3.81038	3.40062	4.19842	3.45678	3.50456	3.59369	3.58574	3.15155	3.93849	3.4255	3.48067		3.50603	2.68363			3.89228	3.16319	3.21041	3.37841	2.64225
ERCC5	rs17655	TTTTGGGGGAGACCTGCCTCTC	TTTCGCAGCTGTTCTCCTTTGTAC	TTTTGGGGGAGACCTGCCTCTCAGAATCATCTGATGGATCTCCAATTGGAGGTGCCGAGAGTTCATCTTTAATGAATGTACAAAGGAGAACAGCTGCGAAA	ERCC5	DNAR	2	1	8.69565	ERCC5	4.75879	4.54281	4.61117	4.4272	4.60133	4.99518	4.82978	4.43972	4.70649	4.3531	4.62802	4.48909	4.43245	4.53859	5.28914	4.28528		4.53508	4.47863	4.46972		4.59152	4.63424	4.50981	4.26922	4.75033	4.36306	4.20535	4.5434	4.24604	5.16554	4.04832	4.27913	4.6072	4.87634	4.70456	4.92513	4.40988	4.17643
XRCC1	rs2228487	CTCATCTTTCATGTCCCCTTCCG	GCTTCTCGGCGGCTGCCCGG	CTCATCTTTCATGTCCCCTTCCGAGAGCCGCAGTGGCTCAAGCCCAAAACGAGTTAGCGTGTTTGGGCCTGACAAGCTGGTCCGGGCAGCCGCCGAGAAGC	XRCC1	DNAR	3	0.94	7.82609	XRCC1	4.63877	4.60846	4.5026	3.71081	4.01157	4.18049	4.62215	3.88154	3.03596	4.42736	4.33771	4.17474	4.40644	4.04757		4.40198	4.94037	4.33056	4.14965	4.78819		4.47749	4.24188	4.17518	4.09035	4.51939	4.30545	4.03921	4.3601	4.89369	4.55325	4.18633	4.09181	3.80717	4.36541	3.93988	3.87339	4.43509	4.58619
GPX1	rs3210019	GTTTCCTCTAAACCTACGAGGGAG	CCTTGGTCTGGCAGAGACTGGG	GTTTCCTCTAAACCTACGAGGGAGGAACACCTGATCTTACATAAAGTAACAACTCTAGGTGGGTGCTGGTCCTGTTGATCCCAGTCTCTGCCAGACCAAGG	GPX1	AO	4	0.92	1.73913	GPX1	6.32664	5.86615	6.08756	6.2576	6.18881	6.33303	5.98692	6.27944	6.33501	5.88174	6.03001	5.94498	6.09325	6.53311	6.82547	5.75314	6.0529	5.93488	6.08484	6.3103	6.46853	6.0095	6.25791	6.13658	5.89655	6.21495	5.90917	5.8262	5.64876	5.65495	5.48553	5.50293	6.18926	6.02076	5.99474	5.9357		6.2735	5.77945
TP63-2	rs35861864	CTATGTCAGTACTATTCAGGTAACAC	GTAAGCCAGTAAGGGTGCCTCG	CTATGTCAGTACTATTCAGGTAACACTAGGGCCTTGGAAATCCCTTTAATGCGTCCCACGGATTTGGCACTAGCCAAAGCGAGGCACCCTTACTGGCTTAC	TP63.2	CCC/DNAR	5	0.92	29.5652	TP63-2	5.42307	5.5825	4.87364	4.25895	4.93275	5.01054	5.58606	5.5048	4.89628	4.77502	5.44785	4.97331	4.5573	4.17824	5.9974	5.39548	4.19732	4.35232	4.33388	4.11978				4.58572		4.76092	4.39846	4.63867	5.09186		4.59345				4.4575			4.86128
GSTP1	rs4891	GGCTGCCTGGATGCGTTCCCC	AGGTTCACGTACTCAGGGGAGG	GGCTGCCTGGATGCGTTCCCCCTGCTCTCAGCATATGTGGGTCGCATCGGTTCCCTGCACAAGCTCAAGGCCTTCCTGGCCTCCCCTGAGTACGTGAACCT	GSTP1	AO	6	0.88	12.1739	GSTP1	6.62971		6.55399	6.40935		6.56859	6.60419			6.35338	6.65464	6.57955	6.51077			6.26887		6.43489	6.19869	6.64457	6.51744	6.12648	6.34443	6.35206	6.05842	6.46214	6.05284	6.0254	5.98855	6.26413	5.92011	6.28156	6.18083	5.95216	6.52408				6.16216
CDKN1A	rs3176359	TTCCTCATCCACCCCATCCCTC	CTGTCCATAGCCTCTACTGCCAC	TTCCTCATCCACCCCATCCCTCCCCAGTTCATTGCACTTTGGTTATCATCCTAACGAGTAGTCAGACATTTTAAGATGGTGGCAGTAGAGGCTATGGACAG	CDKN1A	CCC/DNAR	7	0.86	1.73913	CDKN1A	5.30985	5.11525	5.13774	5.09917	5.36267	5.12876	5.12456	5.26804	5.2258	5.04734	5.02084	5.26845	5.27611	5.31777	5.76478	5.13403	5.18068	5.03941	4.96043	5.20581	5.35349	5.04477	5.09311	5.06813	4.98221	5.03517	4.98385	4.82916	4.93076	5.06663	5.21312	5.07987	4.74533	5.66049	5.36859	5.49666	5.54836	5.46915	5.08286
TP53-2	rs1042522	GGGCTGGTGCAGGGGCCGC	TGAAGACCCAGGTCCAGATGAAG	GGGCTGGTGCAGGGGCCGCCGGTGTAGGAGCTGCTGGTGCATGGGACAAGGTGGGGGCGGCCTCTGGCATTCTGGGAGCTTCATCTGGACCTGGGTCTTCA	TP53.2	CCC/DNAR	8	0.86	8.69565	TP53-2	4.47646	3.98403	4.60365	3.64391	3.07309	4.53158	4.74769	3.80415	2.74446	4.1401	3.7061	4.24752	4.37477	2.64371		4.16436	4.38434	4.18215	4.3729	4.79864	4.51058	4.67349	4.96388	4.34597	4.02558	4.5554	3.92748	3.99079	4.15462	4.60926	4.56404	4.06702	3.68612		3.77727	3.60642	3.51634	3.4309	3.47498
ERCC4-2	rs2276466	CAGACTTCCTCGTTTCTCAGCTC	GTGCAGTGGTGCGATCTCGGC	CAGACTTCCTCGTTTCTCAGCTCTTATATCCTAAGACACCATCATAATGTCATCTGGAGATACAACCTAATTGGCAGTGAGCCGAGATCGCACCACTGCAC	ERCC4.2	DNAR	9	0.78	28.6957	ERCC4-2	4.91223	4.28238	4.51371	4.21075	4.68782	4.54927	4.782	4.31965	4.16139	4.49138	4.5579	4.2218	4.38152	4.27221	5.11969	4.36151		4.3334	4.04375	4.54474		3.69345		4.03124	3.92813	4.21129		4.16862	4.08769	3.95619	4.51417	2.81687	4.5625		4.27811	4.66071	4.08763	4.43213	4.48054
RB1	rs4151539	TGGAACAGATTTGTCTTTCCCATGG	AGTTGCCTTCTGCTTTGATAAAACTT	TGGAACAGATTTGTCTTTCCCATGGATTCTGAATGTGCTTAGTTTGAAGGCATTTTATCTTTACAAAGTGATCGAAAGTTTTATCAAAGCAGAAGGCAACT	RB1	CCC/DNAR	10	0.74	23.4783	RB1	4.36507	4.03556	4.05743	3.52714	3.50393	3.94301	4.05035	3.35722	0	3.78625	3.79281	3.74672	4.26812	3.62997		4.35975			4.10153	4.16699			4.92435	4.52003	3.56275	4.69406		4.43346	5.01117	4.85058	4.68208				3.46299	3.67582	3.84083	3.19492	4.58721
ERCC5-2	rs4150316	GGGAGAGAGCCCACAGACTCAG	CTGTCCTTAATCATAGACTCATCAC	GGGAGAGAGCCCACAGACTCAGTTCCAAAAGAACAAATGTCGCTTTTTAACTTGGTGAATGAAGCCTTTCCGATAAGTGATGAGTCTATGATTAAGGACAG	ERCC5.2	DNAR	11	0.7	20	ERCC5-2	3.77675	4.12061	3.8863	3.55057	3.05059	3.66193	3.98547	3.32514	3.74129	3.73991	3.30927	3.93062	3.88975	3.47011		4.23625	3.8382	3.57569		3.8294			4.96582	4.18013		3.84129		3.84138	4.16141	3.76719	4.48894	6.13858	3.59915				3.30736	3.94365	3.51047
KEAP1-2	rs1048287	AGGAAGTCACTGCAGGCACGGA	ACGGCCTCCATCTCCATGGGC	AGGAAGTCACTGCAGGCACGGACAACGCTGTCGATCTGGTAAATGGCATCAACGTCCACGACGTGGAGGACACACTTCTCGCCCATGGAGATGGAGGCCGT	KEAP1.2	AO	12	0.7	11.3043	KEAP1-2	3.82647	4.05186	3.91566	3.55696	3.74326	3.93141	4.39088	3.69277	3.11664	3.97265	3.79948	3.85876	3.86169	4.02086		4.09892	3.9954	4.11413	3.74602	4.06239		4.00253	4.27463	3.94837	3.98697	4.22382	3.99616	4.02715	3.93084	4.09078	4.52963	4.07203	3.68545		4.0642	3.51831	3.88034	3.6198	4.27614
ERCC1-2	rs2336219	AGGCAGCTCTGGCAGCTCCCA	ATCCGGCAGCTCAGGCCCCAC	AGGCAGCTCTGGCAGCTCCCAAAAAGAAGACGAAGAAAGAAGAACGGCGACGTGCAACGGTGGAGCCAGAGACAGAGGTGGTGGGGCCTGAGCTGCCGGAT	ERCC1.2	DNAR	13	0.68	4.34783	ERCC1-2	5.04654	4.67744	4.91951	4.07891	4.10872	4.74224	4.88081	4.10094	3.34372	4.40766	4.59327	4.56752	4.68136	4.02788		4.36941	5.17766	4.3285	4.21144	5.12327	4.65175	4.73711	4.98654	4.29676	4.11415	4.56741	4.45212	4.33801	4.16084		4.88083	4.57341	4.50285	4.69357	4.94118	4.44808	4.55707	4.42261	4.67278
MUC5B-2	rs2943510	CAACGTGCGTGTGCTTTGCTGTG	TCCAGGTCGTCCCCGGAGTTG	CAACGTGCGTGTGCTTTGCTGTGACGACTACAGCCACTGCCACAGCACACGGGCCGCCGGCTCCACGGCCACGCCCTCCTCAACTCCGGGGACGACCTGGA	MUC5B.2		14	0.58	6.95652	MUC5B-2	6.22925	5.23976	5.52481	4.72537	5.22762	5.27794	4.72266	4.26748	4.14709	5.37467	5.6362	5.353	5.70163	5.26949	4.83753	5.23666	5.58966	4.50435	5.15826	6.4851		5.57534	5.57701	5.30934	5.43833	5.16613	5.93615	4.73661	4.42477	5.01059	4.93664	4.72031	6.87445	7.05212	6.24878	5.29169	5.38267	4.92759	5.63372
XPA	rs3176753	GCGTGCAGTGCGCGTGCGTG	TGCTCTAAAGCCGCCGCCTCC	GCGTGCAGTGCGCGTGCGTGGAGCTGGGAGCTAGGTCCTCGTAGTTGGACGTAGACGGAGGCGGCCGACGGGGCTTTGCCGGAGGCGGCGGCTTTAGAGCA	XPA		15	0.48	13.0435	XPA	4.18972	3.89598	3.82882	3.95388	4.25835	4.13145	4.39262	4.13098	4.1898	4.10966	4.03305	4.01575	3.8424	4.3012	4.74372	4.30873	4.18291	3.90677	4.07218	3.90984	4.26699	4.16466	4.53822	3.95556	3.5656	3.72487		3.87634	4.29737	3.90826	5.67612	3.20336	3.84694		3.45063	3.95222	4.52458	4.0456
TFE3	N/A	AGGGCAAGAGGATGAAGGAAGGGG	TACAACCCTCCTCCAAGCTTCTGCC	AGGGCAAGAGGATGAAGGAAGGGGCTGTCCCGGGGCCTACCCGGCCAAGGAAAAACTGGAAGCCTTCCCCCAGCAAGGCAGAAGCTTGGAGGAGGGTTGTA	TFE3		16	0.44	0.869565	TFE3	4.81383	4.57194	4.63137	4.63956	4.65191	4.79366	4.72389	4.65599	4.58974	4.45258	4.66164	4.48069	4.56929	4.438	5.11586	4.49072	5.41371	4.49145	4.46148	4.5562	4.81534	4.62698	4.68024	4.38381	4.32798	4.53354	4.46412	4.28792	4.49602	4.38769	4.553	5.53134	4.59308	3.85852	5.01939	4.63518	4.37927	4.49388	4.53653
CDKN1A-2	rs1801270	AGCAAGGCCTGCCGCCGCCT	CGCTCACGGGCCTCCTGGATG	AGCAAGGCCTGCCGCCGCCTCTTCGGCCCAGTGGACAGCGATCAGATGGGCAGCGGCTTTGATGCGCTAATGGCGGGCTGCATCCAGGAGGCCCGTGAGCG	CDKN1A.2		17	0.42	23.4783	CDKN1A-2	3.68687	4.10786	3.98861			3.30118	4.15071	2.29429		3.94993	2.7675	3.65301	4.26207			3.4021	4.29915	3.97037	3.69476	4.22402		4.03342	4.58862	3.94692	4.08994	4.27252		2.59558	4.07354	4.49993	4.40694	3.81231				3.05648	3.72517	3.38722
GSTM4	rs17081030	TGCCCTACTTGATTGATGGGGCT	CTCCTCTTCTGTCTCCCCACAC	TGCCCTACTTGATTGATGGGGCTCACAAGATCACCCAGAGCGACGACACCCCGTGATAAATTGCCCGCAAGCACAACCTGTGTGGGGAGACAGAAGAGGAG	GSTM4		18	0.42	8.69565	GSTM4	4.58109	4.72828	5.01	4.4226	4.56492	4.47577	5.2453	4.69896	4.68473	4.80138	4.65664	4.8407	4.46137	5.20821	4.54207	5.13676		4.59537	4.27829	5.09427	4.156	4.35236	4.95053	4.35091	4.33937	5.15283	5.1915	5.09485	4.77634	4.75079	5.25134	5.30233	4.78457	4.75037	5.02314	5.05638	5.09398	5.57249	5.21787
GSTM4-2	rs17838158	GAAGAGGCCATGGTTTGCAGGAG	CGTCCAAGCACTTGGGCTCAAAT	GAAGAGGCCATGGTTTGCAGGAGACAAGATCACTTTTGTAGGTTTACTAGTATATTATTTCCTTGACCTCCACCGTATATTTGAGCCCAAGTGCTTGGACG	GSTM4.2		19	0.4	20.8696	GSTM4-2	3.4409	3.85973	3.6193		2.53897	2.88331	3.62149	3.72697	3.52145	3.4044	3.33169	3.65362	3.19462	3.64911		4.62353				2.55371			4.75884	3.70097		3.40129	4.33518	3.27746	3.67139	3.79579	4.98969	2.40983	3.58289		4.79705	4.81669	4.78396	4.32452	4.57893
CEBPG-2	rs3745968	AGGAGACAGGATAGGGGTTTCTAG	TGTCCTGGCTAGTTTTTCAAAACATC	AGGAGACAGGATAGGGGTTTCTAGGGTCCAACACCAGCTTAACTTTGATTACGAACCTGCCCATGAAGGATGAGAGATGTTTTGAAAAACTAGCCAGGACA	CEBPG.2		20	0.34	20.8696	CEBPG-2	3.86253	4.18205	3.60539	3.91137	4.16128	3.55141	4.66852	4.34463	4.79306	4.05396	3.70652	4.19383	4.10471	3.52662	4.58931	4.92847	4.09178	4.1868		3.93825			4.36997	4.55667	3.88571	4.31065	4.33349	4.1908	4.5078	4.43776	4.27167	3.60081				3.60687	4.67939	3.86751
OGG1-3	rs1805373	CCGAGCCATCCTGGAAGAACAG	CTCCAGGCAGGATGCAGAGGG	CCGAGCCATCCTGGAAGAACAGGGCGGGCTAGCCTGGCTGCGGCATCTGCGGGAGCCCCCATATGAGGAGGCCCACAAGGCCCTCTGCATCCTGCCTGGAG	OGG1.3		21	0.3	16.5217	OGG1-3	4.15942	4.44808	4.08496	3.96497	4.1801	4.00359	4.4874	4.04015	3.93544	4.04887	3.8671	3.7955	3.77588	4.6855		4.12536	4.32152	4.03741	3.97189	4.12095			4.53409	4.146	3.73066	4.12961		3.70932	4.05978	4.12337	4.72731	3.52477			4.10803	4.67928	4.57372	4.50895
OGG1-2	rs1801126	TCTTTGGGCGTCGACGAGGCC	CATGCGCCTGGGCAGAAGCGC	TCTTTGGGCGTCGACGAGGCCTGGTTCTGGGTAGGCGGGGCCACTGCGTGGAGGTTCCCGCTGTGGAAATGCCTGCCCGCGCGCTTCTGCCCAGGCGCATG	OGG1.2		22	0.28	20.8696	OGG1-2	3.95795	3.95824	4.03053	3.17272	3.29741	3.74606	4.43131	3.68593	2.56015	3.85627	3.55632	3.44534	3.66023	3.37223		3.65057	3.52155	3.76114	3.41778	3.90231		3.64002	3.89141	3.39527	3.74978	3.82718		3.30944	3.56283	3.82852	3.91537	4.01847	3.34378		3.96961	3.66357	3.74416	3.64248	3.64233
NFE2L2	rs5031039	AATTTCTCCCAATTCAGCCAGCCC	CCATAACTTTCCCAAGAACTGAGTA	AATTTCTCCCAATTCAGCCAGCCCAGCACATCCAGTCAGAAGCCATTGTATATGCAAAATACTCCCAGGTACAGAGTACTCAGTTCTTGGGAAAGTTATGG	NFE2L2		23	0.26	27.8261	NFE2L2	3.83548	4.29383	4.04702	3.53295	3.90192	4.11559	4.49719	3.81553	2.97322	3.74865	3.80638	3.99	3.92488	2.99814	4.00493	3.7353	4.1538	4.08928		3.71061		3.67547	3.68581	3.90541	3.5144	4.16846		4.13366	4.22795	4.28688	5.08693	3.69247				3.69764	2.37937	3.65464
CDKN1A-3	rs3176358	CACTTGTCCGCTGGGTGGTACC	AGGTCTGAGTGTCCAGGAAAGGG	CACTTGTCCGCTGGGTGGTACCCTCTGGAGGGGTGTGGCTCATTCACACCGATGTAACGGGCGGTTATGAAATTCACCCCCTTTCCTGGACACTCAGACCT	CDKN1A.3		24	0.24	3.47826	CDKN1A-3	4.84296	4.80719	4.75066	4.34682	4.57195	4.33729	4.76277	4.64124	3.7767	4.66906	4.61032	4.78645	4.69916	4.77619		4.66928	5.15233	4.61885	4.59702	4.784		4.53063	4.41998	4.56814	4.70221	4.73641	4.55693	4.41983	4.38043	5.41593	4.35257	4.68524	4.42251	4.96617	4.53964	4.60907	4.46763	5.09372	4.6349
CCND2	rs1049606	GAGTGAGGCAGCCCCGAGGC	GGGGGTTTTCGGGGGAGAGGT	GAGTGAGGCAGCCCCGAGGCTCTGCTCGCCCACCACCCAATACTCTCCCCTATTCCGCCCCACCTTCTCTCTCTGCCCTCACCTCTCCCCCGAAAACCCCC	CCND2		25	0.22	9.56522	CCND2	4.53859	3.93178	4.53323	4.37531	3.71601	4.69836	4.65527	3.81866	2.44922	3.70935	4.27735	3.92305	3.60353	3.24864		3.50923	4.66727	4.18902	3.82665	4.15501		4.43267	4.54505	4.43062	4.42272	4.4243	4.4672	3.92574	3.9069	3.48377	4.47589	3.01795	4.34627		4.58856	3.3136	3.17966	3.28494	4.37778
CYR61	N/A	ACTGCCAAGGGTGCTGGTGC	GCTCCAAAATGAAGCAGTAACATGTGCTC	ACTGCCAAGGGTGCTGGTGCGGGTGGGCACCAATTCAGACACTATTGGAGAATACTTTGCTTCATAGTATTGGAGCACATGTTACTGCTTCATTTTGGAGC	CYR61		26	0.2	15.6522	CYR61	5.12064	4.15792	5.11584	4.80647	4.47016	4.13395	4.90767	4.07308	5.35131	4.55881	4.72209	4.9004	4.75736	4.74135	4.98016	5.4078	5.04485	4.48255	4.18243	4.36989	4.21464	4.65235	4.59934	4.58895	4.57412	5.18374		4.8845	4.77274	5.24358				4.46425	4.47214	3.90907	5.32581	4.15624
CAT-2	rs1049982	CGGCTGTCAGCCATAGCGTGC	TTTGCCTGCTGAGGGTGGAGAC	CGGCTGTCAGCCATAGCGTGCGGTTTGCTGTGCCGAACACTTCAGTAGTCCCCGGATCTTGGGTCTCCACCCTCAGCAGGCAAA	CAT.2		27	0.18	7.82609	CAT-2	3.85247	4.18467	3.93819	3.43848	3.65393	3.56813	4.05396	3.55377	3.47193	3.82367	3.78896	3.75075	3.77765	3.80664		4.23247	3.91424	3.84424	3.39545	3.91281		4.13118	4.00503	3.74442	3.99876	3.83377	3.62863	3.83368	4.09908	4.18331	4.37746	4.06094	3.88054		3.36631	3.66103	3.79797	3.48252	3.16944
EGFR	rs2227983	GGTCTGCCATGCCTTGTGCTCC	TGTCCACGCATTCCCTGCCTCG	GGTCTGCCATGCCTTGTGCTCCCCCGAGGGCTGCTGGGGCCAGGATCCAAGTGACCGCTTCTCTTGCCGGAATGTCAGCCGAGGCAGGGAATGCGTGGACA	EGFR		28	0.18	17.3913	EGFR	4.27018	4.31121	4.21434		3.2315	3.93687	4.2546	3.45448	3.23248	3.78681	3.66866	3.86708	3.85112			4.30866	4.57358	4.07877	4.05918	4.00429		3.77138	4.16578	3.59014		4.29521		4.26657	4.22237	4.0707	4.39112	3.8136	3.44622		4.22835	4.06244	3.73842	3.85555	4.51043
ERCC1	rs3212986	ATTCAGAGTCTGGGGAGGAGGC	TTAGTTCCTCAGTTTCCCGGGGG	ATTCAGAGTCTGGGGAGGAGGCTCCCACAGGCCGGGACAAGGAGCTGAGGGGGCATCATCAGCAGCCTGTGTAGTCTGCCCCCGGGAAACTGAGGAACTAA	ERCC1		29	0.18	2.6087	ERCC1	4.67924	4.45753	4.68491	3.97767	3.84218	4.43561	4.6616	3.9998	3.34223	4.36083	4.15326	4.15658	4.47941	3.70348	3.99034	4.38508	4.57233	4.3812	4.38129	4.97792		4.52137	4.89209	4.14179	4.21227	4.56126	4.42371	4.04358	4.30941	4.36945	4.5112	4.32386	4.18929	4.46294	4.5382	4.06691	4.04293	4.12371	4.24271
ERCC4	rs3743538	TAACAGTCTTAATTGCACTTATACCC	TTTCCTACACAAACATCAGTTCAAGC	TAACAGTCTTAATTGCACTTATACCCATGTCCTGTGGCTCTACAAGTCCGGCCTTCGCCGTTGTGTCTGCTGGACGCTTGAACTGATGTTTGTGTAGGAAA	ERCC4		30	0.18	24.3478	ERCC4	4.53828	5.09487	4.38355	3.73869	4.18622	4.05312	4.58711	4.01469	4.51915	4.39602	4.62543	4.25949	3.85869	3.40614	4.9562	4.60366	4.25198	4.05496		4.15944		4.85833	3.93164	3.7765				4.26304	3.83642	7.11284	4.6957					4.64776	3.85537	3.44313	4.5261
GSTM1	rs17672	GCAGGCCCTTTGAAGCCTCAGC	AACAGGAAGGAAGGTCAGGCTGG	GCAGGCCCTTTGAAGCCTCAGCTACCCACTATCCTTCGTGAGCATACCATCACATAATCACCCTTCCCTGCACTAAAGCCAGCCTGACCTTCCTTCCTGTT	GSTM1		31	0.18	0	GSTM1	5.41217	4.80002	5.0308	4.33912	4.98372	4.7708	5.33167	4.49486	5.03272	5.19829	4.7955	4.78213	4.70683	5.04773	5.71584	5.0558	5.07094	4.78364	4.4359	5.18265	4.83565	4.49881	4.91258	4.07603	4.00597	4.71874	4.94256	4.7097	4.70928	4.47267	5.09983	4.97305	4.90039	3.70735	4.70216	5.11199	4.80871	5.00109	5.06823
TP63	rs35592567	TGTATGAGTAGCCAGGGTAAGGG	CTAACTGCATTGAGCTGAGGCCA	TGTATGAGTAGCCAGGGTAAGGGGTAAAAGGATAGTAAGCACAGAGACAACCAGAGAGCGGGCTTAATGGAGTTCTTGTGGCCTCAGCTCAATGCAGTTAG	TP63		32	0.18	6.08696	TP63	4.97145	4.57594	4.44709	4.34299	4.95673	5.01792	5.11915	4.60532	4.96209	4.71328	4.84519	4.43523	3.90652	4.32468	0	4.75575	4.68897	4.63277	4.61674	4.10893		4.41448	5.19667	4.09764	4.0581	4.67766	4.19208	4.75446	4.1703	4.58413	4.75404	4.53254	3.74005	4.73753	4.6591	4.53453	4.79065	4.49884	4.35145
MYC	rs2070582	GCCTTCTCTCCGTCCTCGGATT	GTGGTGGGCGGTGTCTCCTCA	GCCTTCTCTCCGTCCTCGGATTCTCTGCTCTCCTCGACGGATTCCCCCACGAAGGTCATCCCCGAGCCCCTGGTGCTCCATGAGGAGACACCGCCCACCAC	MYC		33	0.16	12.1739	MYC	3.83811	3.53073	3.81975	3.06915	3.3865	3.49958	3.95147	3.65208	3.46193	3.42128	3.47691	3.46301	3.41251	3.23912		3.62904	3.67477	3.47026	3.73104	3.43748		3.71931	4.30005	3.49769	2.85229	3.72767		3.72338	3.76705	3.48797	4.02136	3.79706		3.07085	3.67694	3.6655	4.1752	3.34247	3.29436
TP53	rs17886358	CCCTCTCCCTGTTGGTCGGTG	CAGACAGGGTTTGGCTGGGCC	CCCTCTCCCTGTTGGTCGGTGGGTTGGTAGTTTCTACAGTTTGGCGGCCGGCTAGTTATAGGGAGTTGTCAAGTCTCTGCTGGCCCAGCCAAACCCTGTCTG	TP53		34	0.16	4.34783	TP53	4.9382	4.78983	5.01675	4.65531	5.10376	5.17302	5.30828	5.10485	4.59398	4.86378	5.10161	4.91047	4.75806	4.86688	4.78921	4.94564	4.43824	4.94965	5.12456	4.83302		4.71239	6.40439	4.97884	4.78399	4.77643	4.9688	4.95857	4.53041		5.08315	4.95009	4.43579	5.34513	5.04309	4.73524	5.49065	4.93993	5.05202
KEAP1	rs11545829	CGCCGGTGCTTCATGGGGGC	GCTGCTGGGGGCTATGATGGTC	CGCCGGTGCTTCATGGGGGCTACGAAAGTCCACGTCTCTGTCTCCGCACCGCAGCTCTACACGCTGTTCAGCTGGTCCTGACCATCATAGCCCCCAGCAGC	KEAP1		35	0.12	0.869565	KEAP1	4.71015	4.81216	4.73407	4.45814	4.84055	4.72051	4.93165	4.7809	4.54508	4.73278	4.67711	4.59549	4.64683	4.74151	4.58087	4.7761	4.80297	4.7237	4.63419	4.80968		4.61547	4.76556	4.63175	4.57805	4.7978	4.77686	4.65845	4.67869	4.69504	5.017	4.47505	4.3601	4.50767	4.80698	4.65028	4.75709	4.65291	4.52618
BRCA1	rs3092995	CACAGCCACTACTGACTGCAGC	GTGAGAGGAGCTCCCAGGGCC	CACAGCCACTACTGACTGCAGCCAGCCACAGGTACAGAGCCGCAGTACACCGAGAGTGGGCTTACAAAGTGGCCTTTCCAGGCCCTGGGAGCTCCTCTCAC	BRCA1		36	0.1	23.4783	BRCA1	3.64964	3.93367	3.73011	3.24006	3.85802	3.71698	4.5271	3.91523	3.59923	3.92042	3.54431	3.38671	3.76328	3.69067	4.31051	3.99927		3.72269	4.10954	3.90982	4.27408	3.92332	3.6818	3.53404	3.786	3.6714	3.51225	4.02452	3.66907	3.71715	3.90019	3.51334	3.907	4.25755	4.0173	3.53663	3.78837	3.66581	3.7465
CEBPA	rs707656	ACTGCGATGGGGGTCACCAGG	CCACCAGGGGTATACATCCTCAG	ACTGCGATGGGGGTCACCAGGTGACCAGTGGGAGCCCCCACACCGGGTAACGCCATAAGGCTAGGTCGTGGGTCAGCTCTGAGGATGTATACCCCTGGTGG	CEBPA		37	0.1	10.4348	CEBPA	4.35983	3.98683	4.17499	4.61448	4.01441	4.25681	4.7162	3.86028	3.73966	4.17021	4.13026	4.27477	3.90705	4.36255		4.3227	5.30404	4.22587	4.57342	3.99379		4.64483	4.56631	4.14669	3.99567	3.98651		3.62852	4.171	4.36705	5.20341	3.99652	4.31348		4.65709	4.70042	4.60554	4.61057	4.47562
CCND2-3	rs3217926	TTTCCCTTCCCCTGGCATGGAC	TAAACGCTGCTTGCTGCAGGTTC	TTTCCCTTCCCCTGGCATGGACACCTTGTGTTTAGGATCATATCTTCATGTCTCCCAGTTCTGAATCTGCGAGTAGATGAACCTGCAGCAAGCAGCGTTTA	CCND2.3		38	0.08	15.6522	CCND2-3	4.0048	3.42153	3.78177	2.93863	3.24679	3.82143	4.29229	3.70063	2.19202	3.08242	3.41038	3.04169	3.01062			3.53738	3.52509	3.64763	4.0432	3.70043		3.61337	4.4873	3.87502		3.6655	3.60861	3.66251	3.2372	2.9673	3.5735	3.45607	3.77029		4.3818		3.1651	3.86365	4.14032
OGG1	rs17050550	AGACTGAGGAGCAGCTCCACTG	CTGGAAGTANTTGCGCACGGCCT	AGACTGAGGAGCAGCTCCACTGCACTGTGTACCGAGGAGACGAGATCCGGGATAGAAGTCCCACACCAGACGAGCTGGAGGCCGTGCGCAANTACTTCCAG	OGG1		39	0.08	12.1739	OGG1	4.18197	4.51741	4.31501	2.92085	3.7863	3.94882	4.57043	3.86511	3.06114	4.03973	3.71834	3.74709	3.93462	3.90288		4.22466	3.95526	3.75095	4.27572	3.90081	4.2547	3.76857	4.42629	3.56658	3.99609	3.89977	3.6447	3.94227	4.13136	4.09582	4.3989	4.50656			4.1429	3.95345	4.11391	4.14565	4.0571
CAT	rs704724	CAAATTACTACCCCAACAGCTTTGG	GGCAGTGTTGAATCTCCGCACTT	CAAATTACTACCCCAACAGCTTTGGTGCTCCGGAACAACAGACTTATGACCCGGATCAAAGCATCCAATATTCTGGAGAAGTGCGGAGATTCAACACTGCC	CAT		40	0.06	0.869565	CAT	4.75146	4.9287	4.60979	4.38913	4.5692	4.39784	4.82192	4.32067	4.65289	4.6577	4.68657	4.57706	4.55075	4.70594	5.06145	4.73627	4.63186	4.55915	4.46342	4.69552	4.16417	4.55662	5.04966	4.31506	4.42487	4.50724	4.64289	4.37021	4.55059	4.75961	4.82986	4.56124	4.2586	4.31569	4.56506	4.47638	4.37414	4.50924	4.73608
CCND2-2	rs3217925	CATCTGCAAAGGGCCCTTTCATC	TAGGAAACCTGCAGAGATGATCCT	CATCTGCAAAGGGCCCTTTCATCTTGAAGTTTTTCCCCTCCTTCTCTCACCCCCCATGTCATGGACACCTTGTGTTTAGGATCATCTCTGCAGGTTTCCTA	CCND2.2		41	0.06	27.8261	CCND2-2	3.94303	3.60692	3.56408	2.89835	2.91477	3.59375	4.38789	3.6264		3.44952	3.47477		3.11669			3.50607	3.35183	3.19953	4.27642	3.5635		4.24023	4.39836	3.13292		4.23569		3.63697	3.10165		3.77901	2.4732			4.19672	2.98341	3.18261		4.70374
CDKN1A-4	rs6457937	TTTTCCCTCTTTGGCTCCCCTGT	CAAGGGGGAGGGACAGCAGCA	TTTTCCCTCTTTGGCTCCCCTGTACCTTTTGAGGAGCCCCATCTAACCCTCCTCTACATCTGGGCTCTGCAATTCCCCTCTGCTGCTGTCCCTCCCCCTTG	CDKN1A.4		42	0.06	2.6087	CDKN1A-4	5.25054	4.99704	4.97632	4.70915	5.0484	4.82394	5.00568	4.96925	4.43338	5.05891	4.91779	4.98396	5.20558	4.9873		4.88878	5.0328	4.81325	4.8483	5.27698		5.02395	5.31848	4.86361	4.86958	4.80263	4.73492	4.56663	4.7188	5.44008	5.23389	4.93648	4.64014	4.64911	5.02805	5.13382	5.05125	5.37385	4.77421
CEBPG	rs34873966	GAGGTCTACTGTCCTGCATTGTC	GATTTGTTTCTTGAGCATGCACACA	GAGGTCTACTGTCCTGCATTGTCGCCATCTGCTGTCGTATTCTCATTGATAGTGGGCTTTACGTTGTCTGCAAGGTTGTGTGCATGCTCAAGAAACAAATC	CEBPG		43	0.06	5.21739	CEBPG	4.61862	4.39088	4.47211	4.31346	4.28122	4.55898	4.37567	4.2264	4.23848	4.28645	4.54762	4.32349	4.26278	4.55647	4.76243	4.7143	4.91405	4.31521	4.32739	4.53304	4.77004	4.32048	5.10153	4.24912	3.98819	4.44172	4.4875	4.19962	4.57294	5.15683	5.60515	4.30019	4.58087	3.90018	5.30753	4.33856		3.71324	4.55073
TP73	rs1801174	AAGACATGCCCCATCCAGATCAAG	ACGTCGGTCACGTGCTCCGCT	AAGACATGCCCCATCCAGATCAAGGTGTCCACCCCGCCACCACCATGCGCATCCACCCTGGCCATGCCTGTTTACAAGAAAGCGGAGCACGTGACCGACGT	TP73		44	0.06	10.4348	TP73	4.15176	3.92422	3.97452	3.09453	3.19261	3.61139	4.19047	3.58212	0	3.84171	3.36144	3.38769	4.06148	3.3524		3.91733	4.52866	3.7417	3.6259	4.25824		4.19058	4.25616	3.62889	3.75104	4.12452	3.84414	3.42044	3.77862	4.26529	4.22055	3.23911	3.41008	3.93895	3.81109	3.51708	3.20219	3.33792	3.91966
MUC5B	rs4963059	GTGGGGACCACCCGCACCCC	CCAGTGGGTCTCAGGGTGGTG	GTGGGGACCACCCGCACCCCTGCAGTGCTCCCCAGCAGCCTTCCAGCCCTCGGCGCGTACACTGTGTCCTCCTCAGTCCTCACCACCCTGAGACCCACTGG	MUC5B		45	0.02	2.6087	MUC5B	5.74816	5.04604	5.0785	4.03732	4.07205	5.06718	4.52757	3.90357	2.86882	5.05918	4.91236	5.06147	5.61395	3.80561	3.98287	4.85216	5.79159	4.2551	4.59985	6.15059	4.44225	5.32366	5.54797	5.07875	5.05534	5.06739	4.92065	4.1782	4.38651	4.74349	4.4277	3.76551	5.13192	5.55882	4.71099	4.9957	4.40081	4.24732	4.56618
BCL2	rs4987856	GCCGGGGAGGTCTGGCTTCAT	CTTTCTCATGGCTGTCCTTCAGG	GCCGGGGAGGTCTGGCTTCATACCACAGGTTTCCTGCTTTCCTGGCGGGGGTTAATCAACACTGCATTTCAGGAAGACCCTGAAGGACAGCCATGAGAAAG	N/A		N/A	N/A	33.0435	BCL2	3.57617	3.01261	3.06929	3.25644	3.40928	3.21672	4.45462	3.84573	3.10586	2.97902	3.00646	3.20382	3.23871		4.14252	2.75603	3.40391	3.08904		3.16565	4.47065		2.95175	3.42609		3.67165	3.95507	3.34388	3.40307			3.31544			4.29072	2.62589	2.41136	3.4219
BCL2-2	rs1016860	TGCCGAGAAAAGCATTTTAGCAATTT	TGGGAGTTGGGGGGTGCGTATC	TGCCGAGAAAAGCATTTTAGCAATTTATACAATATCATCCATTACATTGAGACCTTATCGTGTATATTCATATATTTTGGATACGCACCCCCCAACTCCCA	N/A		N/A	N/A	44.3478	BCL2-2	3.38732	3.98198	3.00379	3.46665	3.32091	3.17565	4.10912	3.56959		2.57509	3.28139	3.35897	2.99667			3.20577	3.5615			2.87308			4.16801	2.94408		4.09279		3.37311	3.11595								3.48793
BCL2-3	rs1801018	GACAGCTTATAATGGATGTACTTCAT	TTGGCCCCCGTTGCTTTTCCTC	GACAGCTTATAATGGATGTACTTCATCACTATCTCCCGGTTGTCGCACACATTTCCCCAAGCGTGCGCCATCCTTCCCAGAGGAAAAGCAACGGGGGCCAA	N/A		N/A	N/A	45.2174	BCL2-3	3.6062	2.71598	3.2662		2.79706	2.72873	3.85516	3.35889		2.89061			2.75239				3.38064		4.51681	3.37261		4.57749	3.31279	3.17412		4.00611		3.27159	3.70354		3.98281						3.31781	3.51488	4.36467
BRCA1-2	rs16942	TGAAAATGACATTAAGGAAAGTTCTGC	GAGCCAAATGTGTATGGGTGAAAG	TGAAAATGACATTAAGGAAAGTTCTGCTGTTTTTAGCAAAATCGTACATAAGGGATAGATTAGCAGGAGTCCTAGCCCTTTCACCCATACACATTTGGCTC	N/A		N/A	N/A	49.5652	BRCA1-2	2.84633	3.26184		3.16752		2.92491	4.13397	3.4539	2.22118	2.78464	2.99784		3.01919							3.3087			2.81824	3.58629				3.687	3.54695
BRCA2	rs144848	TATCTGAAGTGGAACCAAATGATACT	TACAACTTCCTTGGAGATTTTGTCAC	TATCTGAAGTGGAACCAAATGATACTGATCCATTAGATTCAGATGCAGAATGTCATAATCCCTTTGAGAGTGGAAGTGACAAAATCTCCAAGGAAGTTGTA	N/A		N/A	N/A	52.1739	BRCA2	3.68054	3.8142		2.92055	3.45339	3.60883	4.15878	3.74058					3.01752							2.38454			4.62182					3.647	4.01824		3.61955
BRCA2-2	rs1801406	ACTATATTAGAAGAATCAGGAAGTCAG	ATCTGGTTTTCAGGCACTTCAAATG	ACTATATTAGAAGAATCAGGAAGTCAGTTTGAATTTACTCATTTTGGAGAAACAATCTGCATATTGCAGAAGAGTACATTTGAAGTGCCTGAAAACCAGAT	N/A		N/A	N/A	63.4783	BRCA2-2					3.60136	3.14202	4.32509	3.42744										4.14974					4.24953						4.71952
CEBPB	rs4253439	TGCAAGAAGCCGGCCGAGTACG	GGCGGTGGGTGCAGGGGCG	TGCAAGAAGCCGGCCGAGTACGGCTACGTGAGCCTGGGGCGACTGTGGTCCTCCAGGGTCGCGCTGCACCCCGGCTGCTTCGCGCCCCTGCACCCACCGCC	N/A		N/A	N/A	100	CEBPB
CEBPD	rs15955	CTCCGGCAGTTCTTCAAGCAGC	TGCTGAGTCTCNCCCGCCCCG	CTCCGGCAGTTCTTCAAGCAGCTGCCCAGCCCGCCCTTCCTTCCGTCCTCCCGGAAAGAAGACTGCCGGTAACGCGCGGCCGGGGCGGGNGAGACTCAGCA	N/A		N/A	N/A	72.1739	CEBPD		2.57955											2.28224				3.11679			2.85873			3.05947	3.55754	3.04448				2.76478	4.1713	3.6033	2.39362
CEBPG-3	rs2772	TGATGCCTTAGGAGAATTGTTTTGTT	AACAAGTTAGTACTTTTTCCTGAGAG	TGATGCCTTAGGAGAATTGTTTTGTTTCACAAAAGCTGGGAGGGAGGAGGTACATCCTTCAGCTGTTAGATCTGCCTCTCAGGAAAAAGTACTAACTTGTT	N/A		N/A	N/A	31.3043	CEBPG-3	5.73371	5.22085	4.96299	5.05815	5.18996	4.6598		4.61723	4.83107		5.09336	4.8399	4.64162	4.84884	6.04458	5.31083				5.01303		5.26006	5.10856	5.37127					4.86838			3.67168	4.59366				5.20169		5.4735
E2F3	rs1042317	ATAAGTCTTAAAAGTTCCTTCATGCAT	TAATGCAAACAAAATACAGTATGGACA	ATAAGTCTTAAAAGTTCCTTCATGCATAAGATTTTTTTCCATTTAATGTGCCTAAATGTTGTACATTAATTAGATGTCCATACTGTATTTTGTTTGCATTA	N/A		N/A	N/A	46.087	E2F3	3.65297	3.73111			3.22232	3.97224	4.69163	4.76097	3.96083	3.91217	3.73805	3.806	3.75947			3.46799		4.60776					3.44778	5.00135				4.3026	4.17551								3.31056
ERCC5-3	rs1047768	GATATTAGCATTTGGTTAAACCAAGC	CAGAGCCGATGAAACAAAGTGAGA	GATATTAGCATTTGGTTAAACCAAGCACTTAAAGGAGTCCGTGATAGCAACTGGAGCTAAATAGAAAATCCTCATCTTCTCACTTTGTTTCATCGGCTCTG	N/A		N/A	N/A	33.0435	ERCC5-3	3.6625		4.35492	3.27244		3.66399	4.04102	3.51725	3.41508		3.70792	2.97055	3.60954			4.13645	3.74496			3.58358		4.20971	3.39994	3.2974		4.34836	4.94721		3.74871	5.20212
GSTT1	rs4630	GGGATGGTGGCTTCGGGAGGT	CATTTCTAATGGCCCATGGGAGC	GGGATGGTGGCTTCGGGAGGTGAGGTGCTCTGGGACTTGGGAAAGCCTCAGTCAATCCGTTCCTGCTTTCTGGGCCTGGCTCCCATGGGCCATTAGAAATG	N/A		N/A	N/A	50.4348	GSTT1	5.08926	4.42114	4.53368	4.66388	4.98551	4.84487	4.82336		4.79628		4.41037	4.63488		5.17592		4.52745	4.85808	4.41597	4.41296	4.81638	4.80168	4.25627	4.27332		4.14314	4.64467	4.55505	4.03298	4.39175	4.56685		4.11191	4.37995	4.29614	4.9782		4.86984	4.60319	4.39956
MYC-2	rs4645946	CGCGGCCGCCACCGCCGG	CCTCCCTCCGTTCTTTTTCCCG	CGCGGCCGCCACCGCCGGGCCCCGGCCGTCCCTGGCTCCCCCCCTTCCCCGGGAATGGAAGGGCTTCTCAGAGGCTTGGCGGGAAAAAGAACGGAGGGAGG	N/A		N/A	N/A	87.8261	MYC-2							3.85605						2.88318										3.77082	3.66873					2.62304		3.50008
MYC-3	rs4645948	TATAAAAGCCGGTTTTCGGGGCTT	GCCCGGCTCTTCCACCCTAGC	TATAAAAGCCGGTTTTCGGGGCTTTATCTAACTCGCTGTAGCAATCCCGGCTAGATGCGGAGGGAGCGAGCGGGCGGCCGGCTAGGGTGGAAGAGCCGGGC	N/A		N/A	N/A	58.2609	MYC-3	3.16782		3.2786			2.70188	4.11216	3.45767		2.9188			2.76679				3.54421			2.93895			3.63019	3.16891				2.79651	3.20352		3.21005				3.51039		3.78836
MYC-4	rs4645959	CCAGCAGCCTCCCGCGACGA	CCTCGTCGCAGTAGAAATACGGC	CCAGCAGCCTCCCGCGACGATGCCCCTCAACGTTAGCTTCAACAAAAGTAAATATTACATCGACTACGACTCGGTGCAGCCGTATTTCTACTGCGACGAGG	N/A		N/A	N/A	36.5217	MYC-4		4.24398	4.69314	3.89048	3.43722	4.02599	4.65667	4.26076	3.01995	3.84167		3.87616		3.65882		4.11582		4.02686	3.95989	4.40515		4.42888	4.52702	4.09154	4.10006	4.41736	4.22365	4.10362	3.97429	4.54382	4.39471	4.39041					4.08706	3.87322	3.61122
OGG1-4	rs1801127	AAGAGCCAGGCTAGCAGGCCC	GAACCCCAGTGGTGATACAGTTG	AAGAGCCAGGCTAGCAGGCCCACACCAGACGAGCTGGAGGCAGTGAGCGAGCACTCCCGGCTAGATGTTACCCTGGCTCAACTGTATCACCACTGGGGTTC	N/A		N/A	N/A	41.7391	OGG1-4	3.95515	4.13927	4.01601	3.09139	3.79033	3.70039	4.28975	3.83937	2.89608	3.90499	3.96518	3.61789	3.69047	3.90434		3.8448	3.57583	3.86899	4.02413	3.70489	4.5314	3.90269	4.13216	3.56838	3.83593	4.08335	3.63283	3.66506	3.53244	3.98146	4.37271	4.00768	3.96877		4.07949	3.75217	3.94636	3.87595
SOD3	rs8192290	GCGTCTTCAGCTGTTTCGCATCC	AATTGCTGAATTTTTAATCTGTAACACA	GCGTCTTCAGCTGTTTCGCATCCACCGCCACCCCACTGAGATCTGATCATTCGGGTGAGTGTTTGGCAACCTTTGTGTTACAGATTAAAAATTCAGCAATT	N/A		N/A	N/A	33.913	SOD3	4.35817	4.38713	4.35862	4.32829	4.37943	5.09446	4.99045	4.54901	4.48546	4.19558	3.96723	3.57216	3.74586	4.60894	5.67431	4.13927				4.45772			4.00203	3.99141		3.9081						4.16095		4.18177		4.6484	4.59782	4.59798
SOD3-2	rs800448	GGGTTGCCTCGAGTCCCCCC	AGCTGAAGACGCGGGGCAGTTG	GGGTTGCCTCGAGTCCCCCCACCCCTCCCCACCCACCACCGATCCAGCTGCGAGCAAGACCGTGCAACGGAAGCCAGGCCAACTGCCCCGCGTCTTCAGCT	N/A		N/A	N/A	53.913	SOD3-2	2.87833	3.56741	3.34982			3.34057	4.38266			3.26948			2.89044				3.39307	3.53456	3.43928	4.0076	4.41128	3.76295	3.14088	3.26151	2.92214	3.55456			3.68939	3.74347	3.88093	3.66223					2.86363
TP53-3	rs17879353	CAGCTGGTTAGGTAGAGGGAGTT	GGTGAGATTTCCTTTTAGGTACTAAG	CAGCTGGTTAGGTAGAGGGAGTTGTCAAGTCTCTGCTGGCCAAGCAAAGCCATGTATGGCAACCTCTTGGTGAACCTTAGTACCTAAAAGGAAATCTCACC	N/A		N/A	N/A	42.6087	TP53-3	4.58703	4.35164	4.76402	4.05844	4.69556	4.76943	4.7331	4.74187	4.31097	4.56922	4.86386	4.44783	4.53557	4.35918	4.80452	4.86076	4.58712	4.13182	4.58717	4.22455		4.11223	5.36435	4.54337	4.14957	4.71789		4.61054	4.04449	4.84265	4.78893		4.31829	4.00605	4.91856	4.55019	4.54664	4.69954	4.12716
TP63-3	rs11396460	AAACCAGCCATATTACTGATACTGTT	CAGGAGTGCTGATTTTAACACGTC	AAACCAGCCATATTACTGATACTGTTCAGTGCATTTAGCCATGAGGCTCA-AGTTCTGGGTAAGTGAGATCCAAGCAGACGTGTTAAAATCAGCACTCCTG	N/A		N/A	N/A	63.4783	TP63-3	5.23302		4.49731			4.05922	4.93238	4.09318	3.96096	4.00587	4.20349					4.82688				3.48015				3.59824				4.06061	3.85476			3.67592			4.5904
TP63-4	rs7645830	AAGCCCTCTCACAAAATCTGTGATT	CACTGAACAGTATCAGTAATATGGC	AAGCCCTCTCACAAAATCTGTGATTAATTTGCTTAATTAGATCTTATACCCATCAGGCATACCTACCATAAAACCAGCCATATTACTGATACTGTTCAGTG	N/A		N/A	N/A	73.913	TP63-4		3.85142			4.59286			4.60921	4.25768	2.76484	4.50797		3.31564			4.88634		3.77273										4.59406	3.73896								4.07479
TP73-2	rs9662633	ATCACCATCCCCAACCGCGGC	TTGATGGGCTGCTTGCGGGCC	ATCACCATCCCCAACCGCGGCGGCCCAGGCGGCGGCCCTGAAGAGCGGTCGTACTCCGTCTTCGACCTGCCCGACTGCAAGGCCCGCAAGCAGCCCATCAA	N/A		N/A	N/A	69.5652	TP73-2	2.46194	3.25835					3.22068						2.99974				3.25886	2.73253		4.17302				3.5087	3.70028	3.35317			2.65407	3.63354	3.27361	2.88876
XPA-2	rs1800975	TTACAACAGAGATGGGAGCTGAGT	TACCCCAATCTAGGGTTTGCCTTG	TTACAACAGAGATGGGAGCTGAGTGCTAGAGTAGGTGCAGAGGTGTTATGTAAGCCACGAATTTGAGGACAAGATACCAAGGCAAACCCTAGATTGGGGTA	N/A		N/A	N/A	86.9565	XPA-2							3.4226										2.38722			2.66375				2.50481	3.10234				3.16342		3.38991
[truncated: 76 more columns]
